# Supplementary material for: Chondroitin Sulfate Disaccharides, a Serum Marker for Primary Serous Epithelial Ovarian Cancer
Source: Diagnostics (Basel). 2021 Jun 23;11(7):1143. doi: 10.3390/diagnostics11071143 (PMC8304809; doi:10.3390/diagnostics11071143)
Supplement: Supplementary file 1 [file diagnostics-11-01143-s001.zip]

Archive with 1 entries (1 files):
- diagnostics-1267340-supplementary.pdf
